# Supplementary material for: Over-dispersed Trypanosoma cruzi parasite load in sylvatic and domestic mammals and humans from northeastern Argentina
Source: Parasit Vectors. 2022 Jan 24;15:37. doi: 10.1186/s13071-022-05152-7 (PMC8785451; doi:10.1186/s13071-022-05152-7)
Supplement: Supplementary file 2 — Additional file 2: Dataset S1. Results per individual (Database). [file 13071_2022_5152_MOESM2_ESM.xlsx]

## Sheet: Sheet1
Additional file 2. Dataset. Results per individual (Database)
ID	Host specie	Area	Sex	Age (years for domestic host; stage for D. albiventris)	Infectiousness (%)	Number examined triatomines	Number of infected triatomines	DTU	Parasite load (Pe/ml)	Reference of host samples
1	Didelphis albiventris	Pampa del Indio, Chaco province	1	Adult	66.6667	15	10	TcI	37.962	[13]
2	Didelphis albiventris	Pampa del Indio, Chaco province	1	Juvenile	50	10	5	TcI	0.41181	[13]
3	Didelphis albiventris	Pampa del Indio, Chaco province	1	Juvenile	90	20	18	TcI	10.7448	[13]
4	Didelphis albiventris	Pampa del Indio, Chaco province	1	Adult	100	19	19	TcI	13.764	[13]
5	Didelphis albiventris	Pampa del Indio, Chaco province	0	Juvenile	100	20	20	TcI	61.05	[13]
6	Didelphis albiventris	Pampa del Indio, Chaco province	0	Juvenile	100	20	20	TcI	208.902	[13]
7	Didelphis albiventris	Pampa del Indio, Chaco province	1	Juvenile	0	17	0	NO	0	[13]
8	Didelphis albiventris	Pampa del Indio, Chaco province	0	Juvenile	0	10	0	NO	0	[13]
9	Didelphis albiventris	Pampa del Indio, Chaco province	1	Juvenile	0	10	0	NO	0	[13]
10	Didelphis albiventris	Misiones province	1	Adult	90	20	18	TcI	121.989	[36]
11	Didelphis albiventris	Misiones province	1	Adult	61	18	12	TcI	2.78	[36]
12	Didelphis albiventris	Misiones province	1	Adult	68.4211	19	13	TcI	72.039	[36]
13	Didelphis albiventris	Misiones province	1	Adult	66.6667	12	8	TcI	32.967	[36]
14	Dasypus novemcinctus	Pampa del Indio, Chaco province	1	Na	100	19	19	TcIII	108.319	[13]
15	Dasypus novemcinctus	Pampa del Indio, Chaco province	1	Na	76.1905	21	16	TcIII	4.12766	[13]
16	Dasypus novemcinctus	Pampa del Indio, Chaco province	0	Na	100	19	19	TcIII	8325.49	[13]
17	Dasypus novemcinctus	Pampa del Indio, Chaco province	0	Na	80	10	8	TcIII	35.9787	[13]
18	Dasypus novemcinctus	Pampa del Indio, Chaco province	1	Na	78.9474	19	15	TcIII	2.82979	[13]
19	Dasypus novemcinctus	Pampa del Indio, Chaco province	0	Na	95	20	19	TcIII	38.3191	[13]
20	Dasypus novemcinctus	Pampa del Indio, Chaco province	0	Na	95	20	19	TcIII	801.043	[13]
21	Dasypus novemcinctus	Pampa del Indio, Chaco province	1	Na	100	19	19	TcIII	149.426	[13]
22	Dasypus novemcinctus	Pampa del Indio, Chaco province	0	Na	100	10	10	TcIII	6.17021	[13]
23	Dasypus novemcinctus	Pampa del Indio, Chaco province	1	Na	80	20	16	TcIII	269.14	[13]
24	Chaetophractus vellerosus	Pampa del Indio, Chaco province	1	Na	35.2941	17	6	TcIII	39.766	[13]
25	Conepatus chinga	Pampa del Indio, Chaco province	1	Na	100	19	19	TcIII	6.87234	[38]
26	Tolypeutes matacus	Pampa del Indio, Chaco province	1	Na	6.25	16	1	TcIII	0	[13]
27	Euphractus sexcinctus	Pampa del Indio, Chaco province	0	Na	0	19	0	NO	0	[38]
28	Euphractus sexcinctus	Pampa del Indio, Chaco province	0	Na	0	12	0	NO	4.2	[38]
29	Humans	Pampa del Indio, Chaco province	0	13	10	20	2	ND	0.210891	[12]
30	Humans	Pampa del Indio, Chaco province	1	51	0	20	0	ND	0.013	[12]
31	Humans	Pampa del Indio, Chaco province	0	45	0	20	0	ND	0	[12]
32	Humans	Pampa del Indio, Chaco province	1	14	0	20	0	ND	0.176682	[12]
33	Humans	Pampa del Indio, Chaco province	1	12	0	19	0	ND	0.361233	[12]
34	Humans	Pampa del Indio, Chaco province	1	37	0	20	0	ND	0	[12]
35	Humans	Pampa del Indio, Chaco province	0	14	0	20	0	ND	0.1	[12]
36	Humans	Pampa del Indio, Chaco province	0	15	0	20	0	ND	0.349968	[12]
37	Humans	Pampa del Indio, Chaco province	1	10	0	20	0	ND	0.04	[12]
38	Humans	Pampa del Indio, Chaco province	1	8	0	14	0	ND	0.015	[12]
39	Humans	Pampa del Indio, Chaco province	1	32	0	18	0	ND	0.04	[12]
40	Humans	Pampa del Indio, Chaco province	1	49	5.26316	19	1	TcV	0.05	[12]
41	Humans	Pampa del Indio, Chaco province	1	18	0	19	0	ND	0.599835	[12]
42	Humans	Pampa del Indio, Chaco province	1	49	0	16	0	ND	0	[12]
43	Humans	Pampa del Indio, Chaco province	1	12	0	18	0	ND	0.330871	[12]
44	Humans	Pampa del Indio, Chaco province	1	49	12.5	16	2	TcV	0.459381	[12]
45	Humans	Pampa del Indio, Chaco province	1	14	0	17	0	ND	0.606944	[12]
46	Humans	Pampa del Indio, Chaco province	0	12	0	18	0	ND	0	[12]
47	Humans	Pampa del Indio, Chaco province	0	73	0	19	0	ND	0	[12]
48	Humans	Pampa del Indio, Chaco province	1	17	5	20	1	ND	0.12	[12]
49	Humans	Pampa del Indio, Chaco province	0	Na	0	16	0	ND	0.03	[12]
50	Humans	Pampa del Indio, Chaco province	1	70	6.66667	15	1	TcVI	0.20482	[12]
51	Humans	Pampa del Indio, Chaco province	1	14	0	20	0	ND	0.14	[12]
52	Humans	Pampa del Indio, Chaco province	0	10	0	19	0	ND	0.09	[12]
53	Humans	Pampa del Indio, Chaco province	1	29	5.55556	18	1	TcV	0.614928	[12]
54	Humans	Pampa del Indio, Chaco province	0	35	0	13	0	ND	0.238532	[12]
55	Humans	Pampa del Indio, Chaco province	0	15	0	18	0	ND	0.188259	[12]
56	Humans	Pampa del Indio, Chaco province	1	14	0	18	0	ND	0.05	[12]
57	Humans	Pampa del Indio, Chaco province	0	13	0	19	0	ND	0.07	[12]
58	Humans	Pampa del Indio, Chaco province	1	12	0	20	0	ND	0.467817	[12]
59	Humans	Pampa del Indio, Chaco province	0	12	11.1111	18	2	TcVI	0.07	[12]
60	Humans	Pampa del Indio, Chaco province	0	7	25	8	2	ND	1.29907	[12]
61	Humans	Pampa del Indio, Chaco province	1	18	0	17	0	ND	0	[12]
62	Humans	Pampa del Indio, Chaco province	0	14	0	20	0	ND	0.13	[12]
63	Humans	Pampa del Indio, Chaco province	0	9	0	20	0	ND	0	This manuscript
64	Humans	Pampa del Indio, Chaco province	1	16	0	18	0	ND	0	This manuscript
65	Humans	Pampa del Indio, Chaco province	1	17	0	20	0	ND	0	This manuscript
66	Humans	Pampa del Indio, Chaco province	1	11	0	20	0	ND	0.283	This manuscript
67	Humans	Pampa del Indio, Chaco province	0	18	0	20	0	ND	0	This manuscript
68	Humans	Pampa del Indio, Chaco province	1	1.41111	5.26316	19	1	ND	1.45795	[12]
69	Humans	Pampa del Indio, Chaco province	1	12.2028	11	19	1	TcV	0.273282	[12]
70	Humans	Pampa del Indio, Chaco province	0	9.90556	20	20	4	ND	1.06049	[12]
71	Humans	Pampa del Indio, Chaco province	0	18.2194	0	20	0	ND	0.11	[12]
72	Humans	Pampa del Indio, Chaco province	1	20.8028	0	17	0	ND	0.378892	[12]
73	Humans	Pampa del Indio, Chaco province	0	13.0833	6.25	16	1	TcV	2.77309	[12]
74	Humans	Pampa del Indio, Chaco province	1	5.04444	43.75	16	7	ND	1.95966	[12]
75	Humans	Pampa del Indio, Chaco province	1	12.8139	0	17	0	ND	0.294922	[12]
76	Humans	Pampa del Indio, Chaco province	1	10.1944	0	14	0	ND	0.451639	[12]
77	Humans	Pampa del Indio, Chaco province	0	5.96111	15.3846	13	2	TcV	1.01	[12]
78	Humans	Pampa del Indio, Chaco province	0	11.5639	0	17	0	ND	0	[12]
79	Humans	Pampa del Indio, Chaco province	1	10.6833	0	14	0	ND	0.600481	[12]
80	Humans	Pampa del Indio, Chaco province	1	18.5694	0	12	0	ND	3.3007	[12]
81	Humans	Pampa del Indio, Chaco province	0	15.3861	0	20	0	ND	0.155898	[12]
82	Humans	Pampa del Indio, Chaco province	0	13.3861	0	20	0	ND	0.02	[12]
83	Humans	Pampa del Indio, Chaco province	1	11.0194	5	20	1	TcV	0.158878	[12]
84	Humans	Pampa del Indio, Chaco province	0	14.7333	0	19	0	ND	0.247459	[12]
85	Humans	Pampa del Indio, Chaco province	0	19.3833	0	15	0	ND	0.271798	[12]
86	Humans	Pampa del Indio, Chaco province	0	14.7611	0	16	0	ND	0.159312	[12]
87	Humans	Pampa del Indio, Chaco province	1	7.29167	20	10	2	TcV	0.587699	[12]
88	Humans	Pampa del Indio, Chaco province	1	9.74167	44.4444	18	8	TcV	1.45263	[12]
89	Humans	Pampa del Indio, Chaco province	0	13.1944	5	20	1	TcV	1.337	[12]
90	Humans	Pampa del Indio, Chaco province	0	18	0	16	0	ND	0	This manuscript
91	Humans	Pampa del Indio, Chaco province	1	18	0	20	0	ND	0	This manuscript
92	Humans	Pampa del Indio, Chaco province	1	12	0	19	0	ND	0	This manuscript
93	Humans	Pampa del Indio, Chaco province	0	18	0	20	0	ND	0.319	This manuscript
94	Humans	Pampa del Indio, Chaco province	1	18	10	20	2	TcV	1.10281	[12]
95	Humans	Pampa del Indio, Chaco province	0	16	10	20	2	TcV	0.222422	[12]
96	Humans	Pampa del Indio, Chaco province	1	14	0	20	0	ND	0.08	[12]
97	Humans	Pampa del Indio, Chaco province	1	12	0	20	0	ND	2.48926	[12]
98	Humans	Pampa del Indio, Chaco province	0	35	10	20	2	TcV	0.335593	[12]
99	Humans	Pampa del Indio, Chaco province	0	26	0	19	0	ND	0.06	[12]
100	Humans	Pampa del Indio, Chaco province	0	21	5	20	1	TcV	0.568454	[12]
101	Humans	Pampa del Indio, Chaco province	0	14	15	20	3	ND	0.542493	[12]
102	Humans	Pampa del Indio, Chaco province	0	16	5.55556	18	1	TcV	0.14	[12]
103	Humans	Pampa del Indio, Chaco province	1	14	15	20	3	TcV	0.317992	[12]
104	Humans	Pampa del Indio, Chaco province	0	23	40	20	8	TcV	4.21093	[12]
105	Humans	Pampa del Indio, Chaco province	0	21	20	20	4	TcV	0.317469	[12]
106	Humans	Pampa del Indio, Chaco province	0	14	20	20	4	TcV	0.12	[12]
107	Humans	Pampa del Indio, Chaco province	0	10	5	20	1	ND	0.689468	[12]
108	Humans	Pampa del Indio, Chaco province	0	30	0	20	0	ND	0.06	[12]
109	Humans	Pampa del Indio, Chaco province	0	18	0	19	0	ND	0.07	[12]
110	Humans	Pampa del Indio, Chaco province	0	15	0	20	0	ND	0	[12]
111	Humans	Pampa del Indio, Chaco province	1	12	0	20	0	ND	0.08	[12]
112	Humans	Pampa del Indio, Chaco province	1	17	10	20	2	ND	0.163892	[12]
113	Humans	Pampa del Indio, Chaco province	0	39	25	20	5	TcV	0.460666	[12]
114	Humans	Pampa del Indio, Chaco province	0	17	0	19	0	ND	0.09	[12]
115	Humans	Pampa del Indio, Chaco province	1	13	0	20	0	ND	1.17	This manuscript
116	Humans	Pampa del Indio, Chaco province	1	16	0	20	0	ND	0	[12]
117	Canis lupus familiaris	Pampa del Indio, Chaco province	0	6	61.1111	18	11	TcVI	18.9013	[11]
118	Canis lupus familiaris	Pampa del Indio, Chaco province	Nd	5	68.4211	19	13	TcVI	50.1926	[11]
119	Canis lupus familiaris	Pampa del Indio, Chaco province	1	3	5	20	1	TcVI	0.727022	[11]
120	Canis lupus familiaris	Pampa del Indio, Chaco province	Nd	6	61.1111	18	11	TcVI	10.3787	[11]
121	Canis lupus familiaris	Pampa del Indio, Chaco province	1	2	72.2222	18	13	TcVI	1.44496	[11]
122	Canis lupus familiaris	Pampa del Indio, Chaco province	1	3	60	20	12	TcVI	8.0941	[11]
123	Canis lupus familiaris	Pampa del Indio, Chaco province	1	3	0	20	0	TcI	20.4945	[11]
124	Canis lupus familiaris	Pampa del Indio, Chaco province	1	10	95	20	19	TcVI	13.0151	[11]
125	Canis lupus familiaris	Pampa del Indio, Chaco province	1	5	0	20	0	ND	1.23081	[11]
126	Canis lupus familiaris	Pampa del Indio, Chaco province	0	10	31.5789	19	6	TcVI	4.91089	[11]
127	Canis lupus familiaris	Pampa del Indio, Chaco province	0	2	5	20	1	TcVI	1.4441	[11]
128	Canis lupus familiaris	Pampa del Indio, Chaco province	1	1	89.4737	19	17	TcVI	28.1546	[11]
129	Canis lupus familiaris	Pampa del Indio, Chaco province	0	2	50	20	10	TcVI	12.589	[11]
130	Canis lupus familiaris	Pampa del Indio, Chaco province	1	1	75	20	15	TcVI	50.8728	[11]
131	Canis lupus familiaris	Pampa del Indio, Chaco province	1	10	75	20	15	TcIII	2.66846	[11]
132	Canis lupus familiaris	Pampa del Indio, Chaco province	0	3.5	94.7368	19	18	TcVI	21.8498	[11]
133	Canis lupus familiaris	Pampa del Indio, Chaco province	0	1	16	19	3	TcV	1.38	[11]
134	Canis lupus familiaris	Pampa del Indio, Chaco province	0	3	0	20	0	ND	2.54396	[11]
135	Canis lupus familiaris	Pampa del Indio, Chaco province	1	7	0	19	0	TcVI	1.05827	[11]
136	Canis lupus familiaris	Pampa del Indio, Chaco province	0	3	85	20	17	TcVI	3.17888	[11]
137	Canis lupus familiaris	Pampa del Indio, Chaco province	0	4	5	20	1	TcVI	1.73828	[11]
138	Canis lupus familiaris	Pampa del Indio, Chaco province	1	2	15.7895	19	3	TcV	1.45648	[11]
139	Canis lupus familiaris	Pampa del Indio, Chaco province	1	4	5	20	1	ND	1.28531	[11]
140	Canis lupus familiaris	Pampa del Indio, Chaco province	1	3.5	65	20	13	TcVI	20.7484	[11]
141	Canis lupus familiaris	Pampa del Indio, Chaco province	1	2	94.7368	19	18	TcVI	214.532	[11]
142	Canis lupus familiaris	Pampa del Indio, Chaco province	1	7	15	20	3	TcVI	1.20729	[11]
143	Canis lupus familiaris	Pampa del Indio, Chaco province	0	16	80	10	8	TcVI	34.3921	[11]
144	Canis lupus familiaris	Pampa del Indio, Chaco province	1	0.5	85	20	17	TcVI	39.3177	[11]
145	Canis lupus familiaris	Pampa del Indio, Chaco province	0	8	35	20	7	TcVI	8.11077	[11]
146	Canis lupus familiaris	Pampa del Indio, Chaco province	1	2	0	19	0	ND	1.31274	[11]
147	Canis lupus familiaris	Pampa del Indio, Chaco province	0	0.5	90	20	18	TcVI	97.3618	[11]
148	Canis lupus familiaris	Pampa del Indio, Chaco province	0	6	20	20	4	TcVI	1.12953	[11]
149	Canis lupus familiaris	Pampa del Indio, Chaco province	1	2	35	19	0	TcVI	5.85492	[11]
150	Canis lupus familiaris	Pampa del Indio, Chaco province	1	0.5	45	20	9	TcVI	28.8266	[11]
151	Canis lupus familiaris	Pampa del Indio, Chaco province	1	1	0	20	0	ND	1.94437	[11]
152	Canis lupus familiaris	Pampa del Indio, Chaco province	1	2	63.1579	19	12	TcVI	5.15526	[11]
153	Canis lupus familiaris	Pampa del Indio, Chaco province	0	3.5	30	20	6	TcVI	44.4339	[11]
154	Canis lupus familiaris	Pampa del Indio, Chaco province	0	2	95	20	19	TcVI	26.6273	[11]
155	Canis lupus familiaris	Pampa del Indio, Chaco province	1	5	85	20	17	ND	0.757072	[11]
156	Canis lupus familiaris	Pampa del Indio, Chaco province	1	4	30	20	6	TcV	3.03091	[11]
157	Canis lupus familiaris	Pampa del Indio, Chaco province	1	3	84.2105	19	16	TcV	81.4152	[11]
158	Canis lupus familiaris	Pampa del Indio, Chaco province	1	4	84.2105	19	16	ND	60.7929	[11]
159	Canis lupus familiaris	Pampa del Indio, Chaco province	0	4	45	20	9	TcV	7.26203	[11]
160	Canis lupus familiaris	Pampa del Indio, Chaco province	1	3	68.4211	19	13	TcVI	15.2067	[11]
161	Canis lupus familiaris	Pampa del Indio, Chaco province	1	1	83	18	15	ND	23.37	[11]
162	Canis lupus familiaris	Pampa del Indio, Chaco province	0	8	5	21	1	ND	1.08	[11]
163	Canis lupus familiaris	Pampa del Indio, Chaco province	1	2	10	20	2	ND	1.98	[11]
164	Canis lupus familiaris	Pampa del Indio, Chaco province	1	9	84	19	16	ND	352.2	[22]
165	Canis lupus familiaris	Pampa del Indio, Chaco province	0	7	72	18	13	ND	7.15	[22]
166	Canis lupus familiaris	Pampa del Indio, Chaco province	0	1	65	20	13	ND	20.79	[22]
167	Canis lupus familiaris	Pampa del Indio, Chaco province	0	5	71	17	12	ND	15.53	[22]
168	Canis lupus familiaris	Pampa del Indio, Chaco province	1	9	0	20	0	ND	0.09	[22]
169	Canis lupus familiaris	Pampa del Indio, Chaco province	1	4	21	19	4	ND	5.12	[22]
170	Canis lupus familiaris	Pampa del Indio, Chaco province	1	8	60	20	12	TcIII	23.6	[22]
171	Canis lupus familiaris	Pampa del Indio, Chaco province	1	6	15.7895	19	3	ND	1.38493	[22]
172	Canis lupus familiaris	Pampa del Indio, Chaco province	0	1	74	19	14	ND	26.72	[22]
173	Canis lupus familiaris	Pampa del Indio, Chaco province	1	4	5	20	1	ND	0.245	[22]
174	Canis lupus familiaris	Pampa del Indio, Chaco province	1	2	5	19	1	ND	0.51	[22]
175	Canis lupus familiaris	Pampa del Indio, Chaco province	1	2	16	19	3	ND	0.13	[22]
176	Canis lupus familiaris	Pampa del Indio, Chaco province	1	2	0	19	0	TcIII	0.425	[22]
177	Canis lupus familiaris	Pampa del Indio, Chaco province	1	4	63.1579	19	12	TcVI	5.15526	[22]
178	Canis lupus familiaris	Pampa del Indio, Chaco province	0	4	16	19	3	TcVI	0.07	[22]
179	Canis lupus familiaris	Pampa del Indio, Chaco province	0	2	15	20	3	ND	0.2	[22]
180	Canis lupus familiaris	Pampa del Indio, Chaco province	1	3.5	95	20	19	ND	19.74	[22]
181	Canis lupus familiaris	Pampa del Indio, Chaco province	0	8	95	20	19	ND	15.94	[22]
182	Canis lupus familiaris	Pampa del Indio, Chaco province	1	12	100	18	18	ND	18.26	[22]
183	Canis lupus familiaris	Pampa del Indio, Chaco province	1	5	70	20	14	ND	1.24	[22]
184	Canis lupus familiaris	Pampa del Indio, Chaco province	1	0.75	60	20	12	ND	4.5	[22]
185	Canis lupus familiaris	Pampa del Indio, Chaco province	1	6.5	37	19	7	ND	3.565	[22]
186	Canis lupus familiaris	Pampa del Indio, Chaco province	1	4	85	20	17	ND	92.51	[22]
187	Felis catus	Pampa del Indio, Chaco province	0	1	0	20	0	TcI	7.42424	[11]
188	Felis catus	Pampa del Indio, Chaco province	1	2	66.6667	21	14	TcVI	1.5986	[11]
189	Felis catus	Pampa del Indio, Chaco province	1	0.25	95	20	19	TcVI	96.9112	[11]
190	Felis catus	Pampa del Indio, Chaco province	1	1	78.9474	19	15	TcVI	202.079	[11]
191	Felis catus	Pampa del Indio, Chaco province	0	2.5	0	19	0	ND	0.09	[11]
192	Felis catus	Pampa del Indio, Chaco province	1	1	0	21	0	TcI	9.72973	[11]
193	Felis catus	Pampa del Indio, Chaco province	1	0.583333	94.7368	19	18	TcVI	1101.78	[11]
194	Felis catus	Pampa del Indio, Chaco province	1	2	25	20	5	TcVI	3.06719	[11]
195	Felis catus	Pampa del Indio, Chaco province	Nd	0.5	35	20	7	TcV	2.85169	[11]
196	Felis catus	Pampa del Indio, Chaco province	0	2	77.7778	9	7	TcVI	114.405	[11]
197	Felis catus	Pampa del Indio, Chaco province	0	1.5	50	20	10	TcV	2.17267	[11]
198	Felis catus	Pampa del Indio, Chaco province	1	1	75	20	15	TcVI	20.025	[11]
199	Felis catus	Pampa del Indio, Chaco province	1	0.75	63.1579	19	12	TcVI	18.11	[11]
Na. Does not apply.
Nd. No date
